# Supplementary material for: Recognition of Serious Infections in the Elderly Visiting the Emergency Department: The Development of a Diagnostic Prediction Model (ROSIE)
Source: Geriatrics (Basel). 2025 Apr 25;10(3):60. doi: 10.3390/geriatrics10030060 (PMC12101360; doi:10.3390/geriatrics10030060)
Supplement: Supplementary file 1 [file geriatrics-10-00060-s001.zip]

Archive with 7 entries (7 files):
- Appendix A Tripod-Checlist-Prediction-Model-Development.pdf
- Appendix B Sample size and interim analysis_revised.pdf
- Appendix C Information collected.pdf
- Appendix D Reference standards.pdf
- Appendix E Imputation of missing values.pdf
- Appendix F Risk calculation using the ROSIE model.pdf
- Appendix G R code for the ROSIE prediction model.pdf
